# Supplementary material for: High-Resolution Measurements of Face-to-Face Contact Patterns in a Primary School
Source: PLoS One. 2011 Aug 16;6(8):e23176. doi: 10.1371/journal.pone.0023176 (PMC3156713; doi:10.1371/journal.pone.0023176)
Supplement: Dataset S3 — List of tags and corresponding class of the person who wore it. (TXT) [file pone.0023176.s005.txt]

1538	cm1a
1539	cm1a
1545	cm1a
1546	cm1a
1548	cm1a
1549	cm1a
1551	ce2b
1552	ce2b
1555	ce2b
1558	ce2b
1560	ce2b
1562	ce2b
1563	cm2b
1564	ce2b
1567	ce2b
1570	ce2b
1572	ce2b
1574	ce2b
1578	cm2b
1579	ce2b
1580	ce2b
1585	cm2b
1592	cm2b
1594	ce2b
1601	cm1b
1603	ce1a
1604	ce1a
1606	ce1a
1609	ce1a
1613	ce1a
1616	ce1a
1617	ce1a
1618	cm1a
1625	ce1a
1628	ce1a
1630	cm1b
1632	cm1b
1637	cm2a
1641	ce1a
1643	ce1a
1648	ce1a
1649	ce1a
1650	teachers
1653	teachers
1656	cpb
1661	cpb
1663	cpb
1664	cpb
1665	cpb
1666	cpb
1668	teachers
1670	cpb
1673	cpb
1674	cpb
1675	cpb
1680	cpb
1681	cpb
1682	cpb
1684	cpb
1685	ce2b
1687	cpb
1688	cpb
1695	cpb
1696	cpb
1697	cpb
1698	cpb
1700	ce2b
1702	ce1b
1704	ce1b
1705	cm1a
1706	ce1b
1707	ce2b
1708	ce1b
1709	teachers
1710	ce1b
1711	cpa
1712	ce2b
1713	ce1b
1714	ce2a
1718	ce1b
1719	ce2a
1720	ce2a
1722	ce2a
1723	ce2a
1727	ce2b
1730	cm1a
1731	ce2b
1732	ce1b
1735	ce2b
1737	ce2a
1738	ce2a
1739	ce1b
1741	ce2a
1743	ce1b
1745	teachers
1746	teachers
1748	ce2a
1749	ce1b
1751	cm2a
1752	cpa
1753	teachers
1757	cpa
1759	cpa
1760	cpa
1761	cpa
1763	ce2a
1764	cpa
1765	cpb
1766	cpa
1767	cpa
1768	cpa
1770	cpa
1772	cpa
1774	cpa
1775	cpa
1778	cpa
1779	cpb
1780	ce2a
1782	ce2a
1783	cpa
1787	cpa
1789	cpa
1790	cpa
1792	cpa
1795	ce2a
1796	cpa
1797	cm1a
1798	cpa
1800	ce2a
1801	ce2a
1802	cm1b
1803	cm1b
1805	cm1b
1807	cm1b
1809	ce2a
1815	cm1a
1818	cm1b
1819	cm1b
1820	ce2a
1821	cm1b
1822	ce2a
1824	teachers
1831	cm1b
1833	ce2a
1835	cm1b
1836	cm1b
1837	cm1a
1838	ce2a
1843	ce2a
1847	cm1b
1851	ce1b
1852	teachers
1854	ce1b
1855	ce1b
1857	cm1b
1858	ce1b
1859	ce2a
1861	ce1b
1863	ce1b
1865	cm1b
1866	cm1b
1872	ce1b
1877	ce1b
1880	cm1b
1883	ce1b
1885	cm1b
1887	ce1b
1888	cm1b
1889	ce1b
1890	ce1b
1892	cm1b
1895	cm1b
1897	ce1b
1898	ce1b
1902	ce1a
1906	ce1a
1907	ce1a
1908	cpb
1909	ce2a
1911	ce1a
1912	cpb
1913	ce1a
1916	ce1a
1917	ce1a
1919	ce1a
1920	cpb
1922	ce1a
1426	cm2b
1427	cm2b
1428	cm2b
1429	cm2b
1430	cm2b
1431	cm2b
1434	cm2b
1435	cm2b
1437	cm2b
1439	cm2b
1441	cm2b
1443	cm2b
1451	cm2a
1452	cm2a
1453	cm2a
1457	cm2a
1458	cm2a
1459	cm2a
1461	cm2a
1465	cm2b
1468	cm2a
1471	cm2b
1475	cm2b
1477	cm2a
1479	cm2a
1480	cm2b
1482	cm2b
1483	cm2a
1486	cm2b
1489	cm2b
1493	cm2a
1495	cm2a
1498	cm2a
1500	cm1a
1501	cm2a
1502	cm2a
1503	cm1a
1504	cm1a
1511	cm2a
1516	cm2a
1519	cm1a
1520	cm2a
1521	teachers
1522	cm2a
1524	cm1a
1525	cm1a
1528	cm1a
1532	cm1a
1533	cm1a
1647	ce1a
1715	ce1b
1744	ce2b
1750	cm2b
1799	cpa
1910	cm1b
